# Supplementary material for: Improving the Quality of Healthcare Provision Regarding HPV Immunization for Women with CIN2+ Lesions: The Experience of the Veneto Region in Italy
Source: Vaccines (Basel). 2023 Mar 29;11(4):757. doi: 10.3390/vaccines11040757 (PMC10145840; doi:10.3390/vaccines11040757)
Supplement: Supplementary file 1 [file vaccines-11-00757-s001.zip]

Archive with 1 entries (1 files):
- vaccines-2222708-supplementary.pdf
